# Supplementary material for: Stereoselective Synthesis of Novel Sphingoid Bases Utilized for Exploring the Secrets of Sphinx
Source: Int J Mol Sci. 2021 Jul 29;22(15):8171. doi: 10.3390/ijms22158171 (PMC8347175; doi:10.3390/ijms22158171)
Supplement: Supplementary file 1 [file ijms-22-08171-s001.zip]

Archive with 1 entries (1 files):
- ijms-1263645-supplementary.pdf
